# Supplementary material for: Can We Compare the Health-Related Quality of Life of Childhood Cancer Survivors Following Photon and Proton Radiation Therapy? A Systematic Review
Source: Cancers (Basel). 2022 Aug 15;14(16):3937. doi: 10.3390/cancers14163937 (PMC9405962; doi:10.3390/cancers14163937)
Supplement: Supplementary file 1 [file cancers-14-03937-s001.zip]

Archive with 1 entries (1 files):
- cancers-1870055-supplementary.pdf
